# Supplementary material for: Efficient Electrocatalytic Nitrogen Reduction to Ammonia with Electrospun Hierarchical Carbon Nanofiber/TiO2@CoS Heterostructures
Source: Molecules. 2024 Dec 20;29(24):6025. doi: 10.3390/molecules29246025 (PMC11677930; doi:10.3390/molecules29246025)
Supplement: Supplementary file 1 [file molecules-29-06025-s001.zip]

Archive with 1 entries (1 files):
- molecules-3326392-supplementary.pdf
